# Supplementary material for: The Influence of the Comonomer Ratio and Reaction Temperature on the Mechanical, Thermal, and Morphological Properties of Lignin Oil–Sulfur Composites
Source: Molecules. 2024 Sep 5;29(17):4209. doi: 10.3390/molecules29174209 (PMC11397338; doi:10.3390/molecules29174209)
Supplement: Supplementary file 1 [file molecules-29-04209-s001.zip]

Archive with 1 entries (1 files):
- molecules-3094933-supplementary.pdf
